# Supplementary material for: A microRNA Arising from the Negative Strand of SARS-CoV-2 Genome Targets FOS to Reduce AP-1 Activity
Source: Noncoding RNA. 2023 May 23;9(3):33. doi: 10.3390/ncrna9030033 (PMC10301948; doi:10.3390/ncrna9030033)
Supplement: Supplementary file 1 [file ncrna-09-00033-s001.zip]

Archive with 1 entries (1 files):
- ncrna-2358329-supplementary.pdf
